# Supplementary material for: Correlation: Between Autochthonous Microbial Diversity and Volatile Metabolites During the Fermentation of Nongxiang Daqu
Source: Front Microbiol. 2021 Sep 22;12:688981. doi: 10.3389/fmicb.2021.688981 (PMC8494108; doi:10.3389/fmicb.2021.688981)
Supplement: Supplementary file 1 [file Table_1.XLSX]

## Sheet: Sheet1
Samples	Abundance indices				Diversity indices
	Chao1		ACE		Simpson		Shannon
	Bacteria	Fungi	Bacteria	Fungi	Bacteria	Fungi	Bacteria	Fungi
D0	878.76	104.17	920.73	104.5	0.944182	0.856625	5.83	3.56
D6	545.88	216.78	557	216.23	0.776769	0.850502	3.94	1.77
D16	215.37	83.06	222.8	87.21	0.789673	0.252791	3.65	0.84
D29	603.8	96.65	611.67	100.88	0.913594	0.384877	5.25	1.17
