# Supplementary material for: Correlation: Between Autochthonous Microbial Diversity and Volatile Metabolites During the Fermentation of Nongxiang Daqu
Source: Front Microbiol. 2021 Sep 22;12:688981. doi: 10.3389/fmicb.2021.688981 (PMC8494108; doi:10.3389/fmicb.2021.688981)
Supplement: Supplementary file 2 [file Table_2.XLSX]

## Sheet: Sheet1
Organic acids in Daqu samples during fermentation
Samples	Oxalic acid（mg/g）	Tartaric acid（mg/g）	Malic acid（mg/g）	Lactic acid（mg/g）	Acetic acid（mg/g）	Citric acid（mg/g）	Succinic acid（mg/g）	Fumaric acid（mg/g）
D0	0.0648561	1.37665	0.173055	2.89883	2.36291	0.123593	0.150313	0.0164731
D6	0.297645	0.55862	0.572926	3.26885	1.95527	0.296361	10.6678	0.130289
D16	0.209372	0.673719	0.565721	1.34528	4.05003	0	14.7724	0.068486
D29	0.166995	0.626179	0	0.631943	8.08423	0	0	0.0871378
