# Supplementary material for: Correlation: Between Autochthonous Microbial Diversity and Volatile Metabolites During the Fermentation of Nongxiang Daqu
Source: Front Microbiol. 2021 Sep 22;12:688981. doi: 10.3389/fmicb.2021.688981 (PMC8494108; doi:10.3389/fmicb.2021.688981)
Supplement: Supplementary file 3 [file Table_3.XLSX]

## Sheet: 细菌属
ID	D0	D6	D16	D29
Bacillus	0.0435481	0.00025019	0.673397	0.141099
Pseudomonas	0.1893	0.0926528	0.128483	0.304613
Thermoactinomyces	0.0630582	0.00127874	0.0925182	0.215187
Weissella	0.0809824	0.139827	0.00305516	0.036618
Acinetobacter	0.0689634	0.0177077	0.00219174	0.060312
Leuconostoc	0.0336575	0.0862869	0.00166041	0.012995
Enterobacter	0.0325933	0.100436	0	0.00018936
Staphylococcus	0.108276	0.00041698	0	0.00082846
Kroppenstedtia	0.0189258	0	0.0710989	0.0113381
Lactobacillus	0.0263542	0.0151781	0.00066416	0.0273392
Others	0.334342	0.545965	0.0269319	0.189481
