# Supplementary material for: Correlation: Between Autochthonous Microbial Diversity and Volatile Metabolites During the Fermentation of Nongxiang Daqu
Source: Front Microbiol. 2021 Sep 22;12:688981. doi: 10.3389/fmicb.2021.688981 (PMC8494108; doi:10.3389/fmicb.2021.688981)
Supplement: Supplementary file 4 [file Table_4.XLSX]

## Sheet: 真菌属
ID	D0	D6	D16	D29
Thermoascus	0.0143597	0.804014	0.875303	0.785637
Thermomyces	0.00138856	0.00057706	0.0970716	0.190064
Rhizopus	0.00040641	0.0879053	0.0254433	0.00893416
Alternaria	0.0562536	0.00399667	0	0
Rhizomucor	6.77e-05	0.0400735	0.00039947	0.00019917
Suillus	0	0.0218427	0	0
Pichia	0.00149016	0.00149608	0.00012291	0.0131452
Aspergillus	0.00104989	0.00177392	0.00159789	0.00193479
Monographella	0.00358993	0	0	0
Stemphylium	0.00189657	0.00014961	0	0
Others	0.919497	0.0381714	6.15e-05	8.54e-05
