# Supplementary material for: Correlation: Between Autochthonous Microbial Diversity and Volatile Metabolites During the Fermentation of Nongxiang Daqu
Source: Front Microbiol. 2021 Sep 22;12:688981. doi: 10.3389/fmicb.2021.688981 (PMC8494108; doi:10.3389/fmicb.2021.688981)
Supplement: Supplementary file 5 [file Table_5.XLSX]

## Sheet: Sheet1
Sample	Gene	CT	Copy/ul
RQ388-16S-0A	16S	23.54	720000
RQ388-16S-0B	16S	20.24	5730000
RQ388-16S-0C	16S	20.42	5140000
RQ388-16S-0D	16S	20.32	5460000
RQ388-16S-6A	16S	19.37	9910000
RQ388-16S-6B	16S	20.07	6400000
RQ388-16S-6C	16S	19.76	7770000
RQ388-16S-6D	16S	23.07	966000
RQ388-16S-16A	16S	35.18	475
RQ388-16S-16B	16S	20.73	4230000
RQ388-16S-16C	16S	24.11	503000
RQ388-16S-16	16S	24.25	461000
RQ388-16S-29A	16S	34.66	661
RQ388-16S-29B	16S	16.57	57900000
RQ388-16S-29C	16S	27.36	65000
RQ388-16S-2D	16S	19.79	7640000
RQ388-ITS-0A	ITS	22.23	9090000
RQ388-ITS-0B	ITS	22.29	8780000
RQ388-ITS-0C	ITS	22.52	7630000
RQ388-ITS-0D	ITS	19	61000000
RQ388-ITS-6A	ITS	24.01	3180000
RQ388-ITS-6B	ITS	13.19	1890000
RQ388-ITS-6C	ITS	25.54	1290000
RQ388-ITS-6D	ITS	13.94	12100000
RQ388-ITS-16A	ITS	18.87	66000000
RQ388-ITS-16B	ITS	20.06	32700000
RQ388-ITS-16C	ITS	22.9	6120000
RQ388-ITS-16	ITS	15.98	363000000
RQ388-ITS-29A	ITS	15.39	515000000
RQ388-ITS-29B	ITS	20.08	32400000
RQ388-ITS-29C	ITS	16.23	314000000
RQ388-ITS-29D	ITS	27.57	38900000
